# Supplementary material for: A new stump-toed frog from the transitional forests of NW Madagascar (Anura, Microhylidae, Cophylinae, Stumpffia)
Source: Zookeys. 2020 May 18;933:139–64. doi: 10.3897/zookeys.933.47619 (PMC7285848; doi:10.3897/zookeys.933.47619)
Supplement: XML Treatment for Stumpffia froschaueri [file zookeys.933.47619-treatment1.xml]

<!DOCTYPE tp:taxon-treatment
  PUBLIC "-//TaxonX//DTD Taxonomic Treatment Publishing DTD v0 20100105//EN" "tax-treatment-NSO.dtd">
<tp:taxon-treatment xmlns:tp="http://www.plazi.org/taxpub"><tp:treatment-meta><kwd-group><label>Taxon classification</label><kwd><named-content xmlns:xlink="http://www.w3.org/1999/xlink" content-type="kingdom">Animalia</named-content></kwd><kwd><named-content xmlns:xlink="http://www.w3.org/1999/xlink" content-type="order">Anura</named-content></kwd><kwd><named-content xmlns:xlink="http://www.w3.org/1999/xlink" content-type="family">Microhylidae</named-content></kwd></kwd-group><mixed-citation publication-type="journal"><person-group><name><surname>Crottini</surname><given-names>Angelica</given-names></name><name><surname>Rosa</surname><given-names>Gonçalo M.</given-names></name><name><surname>Penny</surname><given-names>Samuel G.</given-names></name><name><surname>Cocca</surname><given-names>Walter</given-names></name><name><surname>Holderied</surname><given-names>Marc W.</given-names></name><name><surname>Rakotozafy</surname><given-names>Lovasoa M.S.</given-names></name><name><surname>Andreone</surname><given-names>Franco</given-names></name></person-group><article-title>A new stump-toed frog from the transitional forests of NW Madagascar (<tp:taxon-name><tp:taxon-name-part taxon-name-part-type="order">Anura</tp:taxon-name-part></tp:taxon-name>, <tp:taxon-name><tp:taxon-name-part taxon-name-part-type="family">Microhylidae</tp:taxon-name-part></tp:taxon-name>, <tp:taxon-name><tp:taxon-name-part taxon-name-part-type="subfamily">Cophylinae</tp:taxon-name-part></tp:taxon-name>, <italic><tp:taxon-name><tp:taxon-name-part taxon-name-part-type="genus" reg="Stumpffia">Stumpffia</tp:taxon-name-part></tp:taxon-name></italic>)</article-title><source>Zookeys</source><day>18</day><month>5</month><year>2020</year><volume>933</volume><fpage>139</fpage><lpage>164</lpage><pub-id pub-id-type="doi">10.3897/zookeys.933.47619</pub-id></mixed-citation></tp:treatment-meta><tp:nomenclature><tp:taxon-name><object-id xmlns:xlink="http://www.w3.org/1999/xlink" content-type="arpha" xlink:type="simple">C5433F0E-4405-59CB-A942-445434192926</object-id>
              <tp:taxon-name-part taxon-name-part-type="genus" reg="Stumpffia">Stumpffia</tp:taxon-name-part>
              <tp:taxon-name-part taxon-name-part-type="species" reg="froschaueri">froschaueri</tp:taxon-name-part>
              <object-id xmlns:xlink="http://www.w3.org/1999/xlink" content-type="zoobank" xlink:type="simple">http://zoobank.org/97767FBB-9758-441C-895D-FD687C12E111</object-id>
            </tp:taxon-name><tp:taxon-status xmlns:xlink="http://www.w3.org/1999/xlink" xlink:type="simple">sp. nov.</tp:taxon-status><xref ref-type="fig" rid="F1">Figures 1</xref><xref ref-type="fig" rid="F3">, 3</xref></tp:nomenclature><tp:treatment-sec sec-type="notes" id="SECID0EJCAI"><title>Notes.</title><p>This published work and the nomenclatural acts it contains have been registered in ZooBank, the online registration system for the ICZN. The <abbrev xmlns:xlink="http://www.w3.org/1999/xlink" xlink:title="Life Science Identifier" id="ABBRID0EPCAI" xlink:type="simple">LSID</abbrev> (Life Science Identifier) for this publication is: <ext-link xmlns:xlink="http://www.w3.org/1999/xlink" xlink:type="simple" ext-link-type="uri" xlink:href="http://zoobank.org/12D91167-C0F9-4DE2-924A-586A14C62E1D">urn:lsid:zoobank.org:pub:12D91167-C0F9-4DE2-924A-586A14C62E1D</ext-link>. The electronic edition of this work was published in a journal with an ISSN and has been archived in the following digital repository: <ext-link xmlns:xlink="http://www.w3.org/1999/xlink" xlink:type="simple" ext-link-type="uri" xlink:href="https://zookeys.pensoft.net/">https://zookeys.pensoft.net/</ext-link></p></tp:treatment-sec><tp:treatment-sec sec-type="remarks" id="SECID0E3CAI"><title>Remarks.</title><p>The species has been previously listed as <tp:taxon-name><tp:taxon-name-part taxon-name-part-type="genus" reg="Stumpffia">Stumpffia</tp:taxon-name-part> <tp:taxon-name-part taxon-name-part-type="uncertainty-rank">sp. aff.</tp:taxon-name-part> <tp:taxon-name-part taxon-name-part-type="species" reg="pygmaea">pygmaea</tp:taxon-name-part></tp:taxon-name> “Sahamalaza” in <xref ref-type="bibr" rid="B32">Penny et al. (2016)</xref> and <tp:taxon-name><tp:taxon-name-part taxon-name-part-type="genus" reg="Stumpffia">Stumpffia</tp:taxon-name-part> <tp:taxon-name-part taxon-name-part-type="uncertainty-rank">sp. aff.</tp:taxon-name-part> <tp:taxon-name-part taxon-name-part-type="species" reg="pygmaea">pygmaea</tp:taxon-name-part></tp:taxon-name> Ca “Sahamalaza” (UCS) in <xref ref-type="bibr" rid="B33">Penny et al. (2017)</xref>, <italic><tp:taxon-name><tp:taxon-name-part taxon-name-part-type="genus" reg="Stumpffia">Stumpffia</tp:taxon-name-part></tp:taxon-name></italic> sp. 30 in <xref ref-type="bibr" rid="B23">Klages et al. (2013)</xref> and <italic><tp:taxon-name><tp:taxon-name-part taxon-name-part-type="genus" reg="Stumpffia">S.</tp:taxon-name-part></tp:taxon-name></italic> sp. Ca30 in <xref ref-type="bibr" rid="B35">Rakotoarison et al (2017)</xref>. The latter two names only in the case of specimens DRV6457 and DRV6451, now considered conspecific with <italic><tp:taxon-name><tp:taxon-name-part taxon-name-part-type="genus" reg="Stumpffia">Stumpffia</tp:taxon-name-part> <tp:taxon-name-part taxon-name-part-type="species" reg="froschaueri">froschaueri</tp:taxon-name-part></tp:taxon-name></italic> sp. nov. Specimen DRV6487 should continue to be referred as <italic><tp:taxon-name><tp:taxon-name-part taxon-name-part-type="genus" reg="Stumpffia">S.</tp:taxon-name-part></tp:taxon-name></italic> sp. Ca30.</p></tp:treatment-sec><tp:treatment-sec sec-type="Type-locality" id="SECID0EMFAI"><title>Type-locality.</title><p>Anketsakely (Anabohazo Forest, Sahamalaza Peninsula, north-western Madagascar), <named-content xmlns:xlink="http://www.w3.org/1999/xlink" content-type="dwc:verbatimCoordinates" xlink:type="simple"><named-content content-type="geo-json" specific-use="{&#34;type&#34;:&#34;Point&#34;,&#34;coordinates&#34;:[47.910740,-14.324712]}" id="NCID0EVFAI" xlink:type="simple">-14.324712S, 47.910740E</named-content></named-content>; ca 169 m a.s.l., fragment of dry littoral forest included in the buffer zone of the UNESCO Sahamalaza – Îles Radama Biosphere Reserve, G. M. Rosa and L. <tp:taxon-name><tp:taxon-name-part taxon-name-part-type="genus" reg="Stumpffia">S.</tp:taxon-name-part></tp:taxon-name> Rakotozafy leg.</p></tp:treatment-sec><tp:treatment-sec sec-type="material" id="SECID0EAGAI"><title>Material examined.</title><p><bold><italic>Holotype</italic>.</bold><abbrev xmlns:xlink="http://www.w3.org/1999/xlink" content-type="institution" xlink:title="Zoologische Staatssammlung München, Munich, Germany" id="ABBRID0ELGAI" xlink:type="simple">ZSM</abbrev> 169/2019 (<abbrev xmlns:xlink="http://www.w3.org/1999/xlink" xlink:title="collection of A. Crottini" id="ABBRID0EQGAI" xlink:type="simple">ACZCV</abbrev> 0940) (Fig. <xref ref-type="fig" rid="F1">1A</xref> and Fig. <xref ref-type="fig" rid="F3">3</xref>), adult female collected on 30 January 2013 at Anketsakely (Anabohazo Forest, Sahamalaza Peninsula, north-western Madagascar), <named-content xmlns:xlink="http://www.w3.org/1999/xlink" content-type="dwc:verbatimCoordinates" xlink:type="simple"><named-content content-type="geo-json" specific-use="{&#34;type&#34;:&#34;Point&#34;,&#34;coordinates&#34;:[47.910740,-14.324712]}" id="NCID0E6GAI" xlink:type="simple">-14.324712S, 47.910740E</named-content></named-content>; ca 169 m a.s.l., fragment of dry littoral forest included in the buffer zone of the UNESCO Sahamalaza – Îles Radama Biosphere Reserve, G. M. Rosa and L. <tp:taxon-name><tp:taxon-name-part taxon-name-part-type="genus" reg="Stumpffia">S.</tp:taxon-name-part></tp:taxon-name> Rakotozafy leg.</p><fig id="F3" position="float" orientation="portrait"><object-id xmlns:xlink="http://www.w3.org/1999/xlink" content-type="doi" xlink:type="simple">10.3897/zookeys.933.47619.figure3</object-id><object-id xmlns:xlink="http://www.w3.org/1999/xlink" content-type="zenodo_dep_id" xlink:type="simple">3853601</object-id><object-id xmlns:xlink="http://www.w3.org/1999/xlink" content-type="arpha" xlink:type="simple">3EEB02CD-D3A7-5EA7-B412-21F5ED98089B</object-id><label>Figure 3.</label><caption><p>Voucher colouration of <italic><tp:taxon-name><tp:taxon-name-part taxon-name-part-type="genus" reg="Stumpffia">Stumpffia</tp:taxon-name-part> <tp:taxon-name-part taxon-name-part-type="species" reg="froschaueri">froschaueri</tp:taxon-name-part></tp:taxon-name></italic> sp. nov. <bold>A</bold> dorsal and <bold>B</bold> ventral views of the preserved holotype of <italic><tp:taxon-name><tp:taxon-name-part taxon-name-part-type="genus" reg="Stumpffia">Stumpffia</tp:taxon-name-part> <tp:taxon-name-part taxon-name-part-type="species" reg="froschaueri">froschaueri</tp:taxon-name-part></tp:taxon-name></italic> (<abbrev xmlns:xlink="http://www.w3.org/1999/xlink" content-type="institution" xlink:title="Zoologische Staatssammlung München, Munich, Germany" id="ABBRID0EMIAI" xlink:type="simple">ZSM</abbrev> 169/2019; <abbrev xmlns:xlink="http://www.w3.org/1999/xlink" xlink:title="collection of A. Crottini" id="ABBRID0ERIAI" xlink:type="simple">ACZCV</abbrev> 0940), and ventral surfaces of <bold>C</bold> hand and <bold>D</bold> foot. Scale bars: 10 mm; hand and foot not to scale.</p></caption><graphic xmlns:xlink="http://www.w3.org/1999/xlink" xlink:href="zookeys-933-139-g003.jpg" position="float" orientation="portrait" xlink:type="simple" id="oo_411440.jpg"><uri content-type="original_file" xlink:type="simple">https://binary.pensoft.net/fig/411440</uri></graphic></fig><p><bold><italic>Paratypes</italic>.</bold><abbrev xmlns:xlink="http://www.w3.org/1999/xlink" content-type="institution" xlink:title="Zoologische Staatssammlung München, Munich, Germany" id="ABBRID0EFJAI" xlink:type="simple">ZSM</abbrev> 167/2019 (<abbrev xmlns:xlink="http://www.w3.org/1999/xlink" xlink:title="collection of A. Crottini" id="ABBRID0EKJAI" xlink:type="simple">ACZCV</abbrev> 0968) (Fig. <xref ref-type="fig" rid="F1">1D</xref>), subadult undetermined collected on 23 January 2013 at Ankarafa Forest (Sahamalaza Peninsula, north-western Madagascar), <named-content xmlns:xlink="http://www.w3.org/1999/xlink" content-type="dwc:verbatimCoordinates" xlink:type="simple"><named-content content-type="geo-json" specific-use="{&#34;type&#34;:&#34;Point&#34;,&#34;coordinates&#34;:[47.761817,-14.376367]}" id="NCID0EVJAI" xlink:type="simple">-14.376367S, 47.761817E</named-content></named-content>; ca 191 m a.s.l.; transitional forest, by G. M. Rosa and L. <tp:taxon-name><tp:taxon-name-part taxon-name-part-type="genus" reg="Stumpffia">S.</tp:taxon-name-part></tp:taxon-name> Rakotozafy; <abbrev xmlns:xlink="http://www.w3.org/1999/xlink" content-type="institution" xlink:title="Zoologische Staatssammlung München, Munich, Germany" id="ABBRID0EAKAI" xlink:type="simple">ZSM</abbrev> 168/2019 (<abbrev xmlns:xlink="http://www.w3.org/1999/xlink" xlink:title="collection of A. Crottini" id="ABBRID0EFKAI" xlink:type="simple">ACZCV</abbrev> 0966) (Fig. <xref ref-type="fig" rid="F1">1C</xref>), juvenile undetermined collected on 23 January 2013 at Ankarafa Forest (Sahamalaza Peninsula, north-western Madagascar), <named-content xmlns:xlink="http://www.w3.org/1999/xlink" content-type="dwc:verbatimCoordinates" xlink:type="simple"><named-content content-type="geo-json" specific-use="{&#34;type&#34;:&#34;Point&#34;,&#34;coordinates&#34;:[47.761838,-14.376441]}" id="NCID0EQKAI" xlink:type="simple">-14.376441S, 47.761838E</named-content></named-content>; ca 193 m a.s.l.; transitional forest, by G. M. Rosa and L. <tp:taxon-name><tp:taxon-name-part taxon-name-part-type="genus" reg="Stumpffia">S.</tp:taxon-name-part></tp:taxon-name> Rakotozafy; <abbrev xmlns:xlink="http://www.w3.org/1999/xlink" content-type="institution" xlink:title="Zoologische Staatssammlung München, Munich, Germany" id="ABBRID0E2KAI" xlink:type="simple">ZSM</abbrev> 166/2019 (<abbrev xmlns:xlink="http://www.w3.org/1999/xlink" xlink:title="collection of A. Crottini" id="ABBRID0EALAI" xlink:type="simple">ACZCV</abbrev> 0939) (Fig. <xref ref-type="fig" rid="F1">1B</xref>), juvenile undetermined, collected on 24 January 2013 at Ankarafa Forest (Sahamalaza Peninsula, north-western Madagascar), <named-content xmlns:xlink="http://www.w3.org/1999/xlink" content-type="dwc:verbatimCoordinates" xlink:type="simple"><named-content content-type="geo-json" specific-use="{&#34;type&#34;:&#34;Point&#34;,&#34;coordinates&#34;:[47.761224,-14.376241]}" id="NCID0ELLAI" xlink:type="simple">-14.376241S, 47.761224E</named-content></named-content>; ca 211 m a.s.l.; transitional forest, by G. M. Rosa and L. <tp:taxon-name><tp:taxon-name-part taxon-name-part-type="genus" reg="Stumpffia">S.</tp:taxon-name-part></tp:taxon-name> Rakotozafy.</p></tp:treatment-sec><tp:treatment-sec sec-type="diagnosis" id="SECID0EWLAI"><title>Diagnosis.</title><p>A species assigned to the small-sized/miniaturised species of Clade A (Clade A1 + A2) of the genus <italic><tp:taxon-name><tp:taxon-name-part taxon-name-part-type="genus" reg="Stumpffia">Stumpffia</tp:taxon-name-part></tp:taxon-name></italic> based on the small size, absence of digital reduction, absence of enlarged discs on fingers and toes, occurrence in the north-west of Madagascar. The species is placed in Clade A2, which contains four nominal species (<italic><tp:taxon-name><tp:taxon-name-part taxon-name-part-type="genus" reg="Stumpffia">S.</tp:taxon-name-part> <tp:taxon-name-part taxon-name-part-type="species" reg="madagascariensis">madagascariensis</tp:taxon-name-part></tp:taxon-name></italic>, <italic><tp:taxon-name><tp:taxon-name-part taxon-name-part-type="genus" reg="Stumpffia">S.</tp:taxon-name-part> <tp:taxon-name-part taxon-name-part-type="species" reg="pygmaea">pygmaea</tp:taxon-name-part></tp:taxon-name></italic>, <italic><tp:taxon-name><tp:taxon-name-part taxon-name-part-type="genus" reg="Stumpffia">S.</tp:taxon-name-part> <tp:taxon-name-part taxon-name-part-type="species" reg="yanniki">yanniki</tp:taxon-name-part></tp:taxon-name></italic> Rakotoarison, Scherz, Glaw, Köhler, Andreone, Franzen, Glos, Hawlitschek, Jono, Mori, Ndriantsoa, Raminosoa, Riemann, Rödel, Rosa, Vieites, Crottini &amp; Vences, 2017, <italic><tp:taxon-name><tp:taxon-name-part taxon-name-part-type="genus" reg="Stumpffia">S.</tp:taxon-name-part> <tp:taxon-name-part taxon-name-part-type="species" reg="analamaina">analamaina</tp:taxon-name-part></tp:taxon-name></italic> Klages, Glaw, Köhler, Müller, Hipsley &amp; Vences, 2013), most similar to <italic><tp:taxon-name><tp:taxon-name-part taxon-name-part-type="genus" reg="Stumpffia">S.</tp:taxon-name-part> <tp:taxon-name-part taxon-name-part-type="species" reg="pygmaea">pygmaea</tp:taxon-name-part></tp:taxon-name></italic> and <italic><tp:taxon-name><tp:taxon-name-part taxon-name-part-type="genus" reg="Stumpffia">S.</tp:taxon-name-part> <tp:taxon-name-part taxon-name-part-type="species" reg="analamaina">analamaina</tp:taxon-name-part></tp:taxon-name></italic> but strongly divergent in mitochondrial and nuclear DNA from these species (and see differential diagnosis below). Although we lack bioacoustic data for this taxon, we here suggest its status as new species due to the high genetic differentiation from all other species in Clade A (pairwise 16S distance ranging from 7.8% to 12.3%), a lack of haplotype sharing in the Rag-1 analysed fragment, and a combination of morphological characters: (1) miniature to small-sized species (<abbrev xmlns:xlink="http://www.w3.org/1999/xlink" xlink:title="snout-vent length" id="ABBRID0EFOAI" xlink:type="simple">SVL</abbrev> 8.9–12.8 mm); (2) manus with four fingers (not obviously reduced in length) and pes with five toes (first toe slightly reduced in length); (3) terminal phalanges of fingers and toes without enlarged discs; (4) relative hand and foot length, <abbrev xmlns:xlink="http://www.w3.org/1999/xlink" xlink:title="hand length" id="ABBRID0EJOAI" xlink:type="simple">HAL</abbrev>/<abbrev xmlns:xlink="http://www.w3.org/1999/xlink" xlink:title="snout-vent length" id="ABBRID0ENOAI" xlink:type="simple">SVL</abbrev> 0.18–0.19, <abbrev xmlns:xlink="http://www.w3.org/1999/xlink" xlink:title="foot and tarsus length" id="ABBRID0EROAI" xlink:type="simple">FOTL</abbrev>/<abbrev xmlns:xlink="http://www.w3.org/1999/xlink" xlink:title="snout-vent length" id="ABBRID0EVOAI" xlink:type="simple">SVL</abbrev> 0.59–0.69; (5) dorsum smooth or very slightly tubercular; (6) brownish colouration with indistinct pattern and without contrasted ventral colouration, red colour elements on ventral side, or sharp colour border between dorsum and flanks, presence of darker blotches in the lateral portion.</p><p>Distinguished from <italic><tp:taxon-name><tp:taxon-name-part taxon-name-part-type="genus" reg="Stumpffia">S.</tp:taxon-name-part> <tp:taxon-name-part taxon-name-part-type="species" reg="be">be</tp:taxon-name-part></tp:taxon-name></italic> Köhler, Vences, D’Cruze &amp; Glaw, 2010, <italic><tp:taxon-name><tp:taxon-name-part taxon-name-part-type="genus" reg="Stumpffia">S.</tp:taxon-name-part> <tp:taxon-name-part taxon-name-part-type="species" reg="hara">hara</tp:taxon-name-part></tp:taxon-name></italic> Köhler, Vences, D’Cruze &amp; Glaw, 2010, <italic><tp:taxon-name><tp:taxon-name-part taxon-name-part-type="genus" reg="Stumpffia">S.</tp:taxon-name-part> <tp:taxon-name-part taxon-name-part-type="species" reg="megsoni">megsoni</tp:taxon-name-part></tp:taxon-name></italic>, <italic><tp:taxon-name><tp:taxon-name-part taxon-name-part-type="genus" reg="Stumpffia">S.</tp:taxon-name-part> <tp:taxon-name-part taxon-name-part-type="species" reg="staffordi">staffordi</tp:taxon-name-part></tp:taxon-name></italic>, <italic><tp:taxon-name><tp:taxon-name-part taxon-name-part-type="genus" reg="Stumpffia">S.</tp:taxon-name-part> <tp:taxon-name-part taxon-name-part-type="species" reg="meikeae">meikeae</tp:taxon-name-part></tp:taxon-name></italic> Rakotoarison, Scherz, Glaw, Köhler, Andreone, Franzen, Glos, Hawlitschek, Jono, Mori, Ndriantsoa, Raminosoa, Riemann, Rödel, Rosa, Vieites, Crottini &amp; Vences, 2017, <italic><tp:taxon-name><tp:taxon-name-part taxon-name-part-type="genus" reg="Stumpffia">S.</tp:taxon-name-part> <tp:taxon-name-part taxon-name-part-type="species" reg="roseifemoralis">roseifemoralis</tp:taxon-name-part></tp:taxon-name></italic> Guibé, 1974, <italic><tp:taxon-name><tp:taxon-name-part taxon-name-part-type="genus" reg="Stumpffia">S.</tp:taxon-name-part> <tp:taxon-name-part taxon-name-part-type="species" reg="nigrorubra">nigrorubra</tp:taxon-name-part></tp:taxon-name></italic> Rakotoarison, Scherz, Glaw, Köhler, Andreone, Franzen, Glos, Hawlitschek, Jono, Mori, Ndriantsoa, Raminosoa, Riemann, Rödel, Rosa, Vieites, Crottini &amp; Vences, 2017, <italic><tp:taxon-name><tp:taxon-name-part taxon-name-part-type="genus" reg="Stumpffia">S.</tp:taxon-name-part> <tp:taxon-name-part taxon-name-part-type="species" reg="achillei">achillei</tp:taxon-name-part></tp:taxon-name></italic> Rakotoarison, Scherz, Glaw, Köhler, Andreone, Franzen, Glos, Hawlitschek, Jono, Mori, Ndriantsoa, Raminosoa, Riemann, Rödel, Rosa, Vieites, Crottini &amp; Vences, 2017, <italic><tp:taxon-name><tp:taxon-name-part taxon-name-part-type="genus" reg="Stumpffia">S.</tp:taxon-name-part> <tp:taxon-name-part taxon-name-part-type="species" reg="diutissima">diutissima</tp:taxon-name-part></tp:taxon-name></italic> Rakotoarison, Scherz, Glaw, Köhler, Andreone, Franzen, Glos, Hawlitschek, Jono, Mori, Ndriantsoa, Raminosoa, Riemann, Rödel, Rosa, Vieites, Crottini &amp; Vences, 2017, <italic><tp:taxon-name><tp:taxon-name-part taxon-name-part-type="genus" reg="Stumpffia">S.</tp:taxon-name-part> <tp:taxon-name-part taxon-name-part-type="species" reg="pardus">pardus</tp:taxon-name-part></tp:taxon-name></italic> Rakotoarison, Scherz, Glaw, Köhler, Andreone, Franzen, Glos, Hawlitschek, Jono, Mori, Ndriantsoa, Raminosoa, Riemann, Rödel, Rosa, Vieites, Crottini &amp; Vences, 2017, <italic><tp:taxon-name><tp:taxon-name-part taxon-name-part-type="genus" reg="Stumpffia">S.</tp:taxon-name-part> <tp:taxon-name-part taxon-name-part-type="species" reg="edmondsi">edmondsi</tp:taxon-name-part></tp:taxon-name></italic> Rakotoarison, Scherz, Glaw, Köhler, Andreone, Franzen, Glos, Hawlitschek, Jono, Mori, Ndriantsoa, Raminosoa, Riemann, Rödel, Rosa, Vieites, Crottini &amp; Vences, 2017, <italic><tp:taxon-name><tp:taxon-name-part taxon-name-part-type="genus" reg="Stumpffia">S.</tp:taxon-name-part> <tp:taxon-name-part taxon-name-part-type="species" reg="fusca">fusca</tp:taxon-name-part></tp:taxon-name></italic> Rakotoarison, Scherz, Glaw, Köhler, Andreone, Franzen, Glos, Hawlitschek, Jono, Mori, Ndriantsoa, Raminosoa, Riemann, Rödel, Rosa, Vieites, Crottini &amp; Vences, 2017, <italic><tp:taxon-name><tp:taxon-name-part taxon-name-part-type="genus" reg="Stumpffia">S.</tp:taxon-name-part> <tp:taxon-name-part taxon-name-part-type="species" reg="jeannoeli">jeannoeli</tp:taxon-name-part></tp:taxon-name></italic> Rakotoarison, Scherz, Glaw, Köhler, Andreone, Franzen, Glos, Hawlitschek, Jono, Mori, Ndriantsoa, Raminosoa, Riemann, Rödel, Rosa, Vieites, Crottini &amp; Vences, 2017, <italic><tp:taxon-name><tp:taxon-name-part taxon-name-part-type="genus" reg="Stumpffia">S.</tp:taxon-name-part> <tp:taxon-name-part taxon-name-part-type="species" reg="analanjirofo">analanjirofo</tp:taxon-name-part></tp:taxon-name></italic> Rakotoarison, Scherz, Glaw, Köhler, Andreone, Franzen, Glos, Hawlitschek, Jono, Mori, Ndriantsoa, Raminosoa, Riemann, Rödel, Rosa, Vieites, Crottini &amp; Vences, 2017, <italic><tp:taxon-name><tp:taxon-name-part taxon-name-part-type="genus" reg="Stumpffia">S.</tp:taxon-name-part> <tp:taxon-name-part taxon-name-part-type="species" reg="grandis">grandis</tp:taxon-name-part></tp:taxon-name></italic> Guibé, 1974 and <italic><tp:taxon-name><tp:taxon-name-part taxon-name-part-type="genus" reg="Stumpffia">S.</tp:taxon-name-part> <tp:taxon-name-part taxon-name-part-type="species" reg="kibomena">kibomena</tp:taxon-name-part></tp:taxon-name></italic> Glaw, Vallan, Andreone, Edmonds, Dolch &amp; Vences, 2015 by smaller body size (8.9–12.8 mm vs. 14.4–27.9 mm); from <italic><tp:taxon-name><tp:taxon-name-part taxon-name-part-type="genus" reg="Stumpffia">S.</tp:taxon-name-part> <tp:taxon-name-part taxon-name-part-type="species" reg="miery">miery</tp:taxon-name-part></tp:taxon-name></italic> Ndriantsoa, Riemann, Vences, Klages, Raminosoa, Rödel &amp; Glos, 2013, <italic><tp:taxon-name><tp:taxon-name-part taxon-name-part-type="genus" reg="Stumpffia">S.</tp:taxon-name-part> <tp:taxon-name-part taxon-name-part-type="species" reg="davidattenboroughi">davidattenboroughi</tp:taxon-name-part></tp:taxon-name></italic>, <italic><tp:taxon-name><tp:taxon-name-part taxon-name-part-type="genus" reg="Stumpffia">S.</tp:taxon-name-part> <tp:taxon-name-part taxon-name-part-type="species" reg="tridactyla">tridactyla</tp:taxon-name-part></tp:taxon-name></italic> Guibé, 1975, <italic><tp:taxon-name><tp:taxon-name-part taxon-name-part-type="genus" reg="Stumpffia">S.</tp:taxon-name-part> <tp:taxon-name-part taxon-name-part-type="species" reg="contumelia">contumelia</tp:taxon-name-part></tp:taxon-name></italic> Rakotoarison, Scherz, Glaw, Köhler, Andreone, Franzen, Glos, Hawlitschek, Jono, Mori, Ndriantsoa, Raminosoa, Riemann, Rödel, Rosa, Vieites, Crottini &amp; Vences, 2017, <italic><tp:taxon-name><tp:taxon-name-part taxon-name-part-type="genus" reg="Stumpffia">S.</tp:taxon-name-part> <tp:taxon-name-part taxon-name-part-type="species" reg="tetradactyla">tetradactyla</tp:taxon-name-part></tp:taxon-name></italic> Vences &amp; Glaw, 1991, <italic><tp:taxon-name><tp:taxon-name-part taxon-name-part-type="genus" reg="Stumpffia">S.</tp:taxon-name-part> <tp:taxon-name-part taxon-name-part-type="species" reg="makira">makira</tp:taxon-name-part></tp:taxon-name></italic> Rakotoarison, Scherz, Glaw, Köhler, Andreone, Franzen, Glos, Hawlitschek, Jono, Mori, Ndriantsoa, Raminosoa, Riemann, Rödel, Rosa, Vieites, Crottini &amp; Vences, 2017, <italic><tp:taxon-name><tp:taxon-name-part taxon-name-part-type="genus" reg="Stumpffia">S.</tp:taxon-name-part> <tp:taxon-name-part taxon-name-part-type="species" reg="obscoena">obscoena</tp:taxon-name-part></tp:taxon-name></italic> Rakotoarison, Scherz, Glaw, Köhler, Andreone, Franzen, Glos, Hawlitschek, Jono, Mori, Ndriantsoa, Raminosoa, Riemann, Rödel, Rosa, Vieites, Crottini &amp; Vences, 2017, <italic><tp:taxon-name><tp:taxon-name-part taxon-name-part-type="genus" reg="Stumpffia">S.</tp:taxon-name-part> <tp:taxon-name-part taxon-name-part-type="species" reg="betampona">betampona</tp:taxon-name-part></tp:taxon-name></italic> Rakotoarison, Scherz, Glaw, Köhler, Andreone, Franzen, Glos, Hawlitschek, Jono, Mori, Ndriantsoa, Raminosoa, Riemann, Rödel, Rosa, Vieites, Crottini &amp; Vences, 2017, <italic><tp:taxon-name><tp:taxon-name-part taxon-name-part-type="genus" reg="Stumpffia">S.</tp:taxon-name-part> <tp:taxon-name-part taxon-name-part-type="species" reg="dolchi">dolchi</tp:taxon-name-part></tp:taxon-name></italic> Rakotoarison, Scherz, Glaw, Köhler, Andreone, Franzen, Glos, Hawlitschek, Jono, Mori, Ndriantsoa, Raminosoa, Riemann, Rödel, Rosa, Vieites, Crottini &amp; Vences, 2017, <italic><tp:taxon-name><tp:taxon-name-part taxon-name-part-type="genus" reg="Stumpffia">S.</tp:taxon-name-part> <tp:taxon-name-part taxon-name-part-type="species" reg="miovaova">miovaova</tp:taxon-name-part></tp:taxon-name></italic> Rakotoarison, Scherz, Glaw, Köhler, Andreone, Franzen, Glos, Hawlitschek, Jono, Mori, Ndriantsoa, Raminosoa, Riemann, Rödel, Rosa, Vieites, Crottini &amp; Vences, 2017, <italic><tp:taxon-name><tp:taxon-name-part taxon-name-part-type="genus" reg="Stumpffia">S.</tp:taxon-name-part> <tp:taxon-name-part taxon-name-part-type="species" reg="spandei">spandei</tp:taxon-name-part></tp:taxon-name></italic> Rakotoarison, Scherz, Glaw, Köhler, Andreone, Franzen, Glos, Hawlitschek, Jono, Mori, Ndriantsoa, Raminosoa, Riemann, Rödel, Rosa, Vieites, Crottini &amp; Vences, 2017 and <italic><tp:taxon-name><tp:taxon-name-part taxon-name-part-type="genus" reg="Stumpffia">S.</tp:taxon-name-part> <tp:taxon-name-part taxon-name-part-type="species" reg="garaffoi">garaffoi</tp:taxon-name-part></tp:taxon-name></italic> Rakotoarison, Scherz, Glaw, Köhler, Andreone, Franzen, Glos, Hawlitschek, Jono, Mori, Ndriantsoa, Raminosoa, Riemann, Rödel, Rosa, Vieites, Crottini &amp; Vences, 2017 by a lower degree of digital reduction. Differs from most species in Clade A1 (<italic><tp:taxon-name><tp:taxon-name-part taxon-name-part-type="genus" reg="Stumpffia">S.</tp:taxon-name-part> <tp:taxon-name-part taxon-name-part-type="species" reg="angeluci">angeluci</tp:taxon-name-part></tp:taxon-name></italic>, <italic><tp:taxon-name><tp:taxon-name-part taxon-name-part-type="genus" reg="Stumpffia">S.</tp:taxon-name-part> <tp:taxon-name-part taxon-name-part-type="species" reg="gimmeli">gimmeli</tp:taxon-name-part></tp:taxon-name></italic>, <italic><tp:taxon-name><tp:taxon-name-part taxon-name-part-type="genus" reg="Stumpffia">S.</tp:taxon-name-part> <tp:taxon-name-part taxon-name-part-type="species" reg="huwei">huwei</tp:taxon-name-part></tp:taxon-name></italic>, <italic><tp:taxon-name><tp:taxon-name-part taxon-name-part-type="genus" reg="Stumpffia">S.</tp:taxon-name-part> <tp:taxon-name-part taxon-name-part-type="species" reg="iharana">iharana</tp:taxon-name-part></tp:taxon-name></italic> Rakotoarison, Scherz, Glaw, Köhler, Andreone, Franzen, Glos, Hawlitschek, Jono, Mori, Ndriantsoa, Raminosoa, Riemann, Rödel, Rosa, Vieites, Crottini &amp; Vences, 2017, <italic><tp:taxon-name><tp:taxon-name-part taxon-name-part-type="genus" reg="Stumpffia">S.</tp:taxon-name-part> <tp:taxon-name-part taxon-name-part-type="species" reg="larinki">larinki</tp:taxon-name-part></tp:taxon-name></italic> Rakotoarison, Scherz, Glaw, Köhler, Andreone, Franzen, Glos, Hawlitschek, Jono, Mori, Ndriantsoa, Raminosoa, Riemann, Rödel, Rosa, Vieites, Crottini &amp; Vences, 2017, <italic><tp:taxon-name><tp:taxon-name-part taxon-name-part-type="genus" reg="Stumpffia">S.</tp:taxon-name-part> <tp:taxon-name-part taxon-name-part-type="species" reg="mamitika">mamitika</tp:taxon-name-part></tp:taxon-name></italic>, <italic><tp:taxon-name><tp:taxon-name-part taxon-name-part-type="genus" reg="Stumpffia">S.</tp:taxon-name-part> <tp:taxon-name-part taxon-name-part-type="species" reg="maledicta">maledicta</tp:taxon-name-part></tp:taxon-name></italic> and <italic><tp:taxon-name><tp:taxon-name-part taxon-name-part-type="genus" reg="Stumpffia">S.</tp:taxon-name-part> <tp:taxon-name-part taxon-name-part-type="species" reg="sorata">sorata</tp:taxon-name-part></tp:taxon-name></italic>) by slightly smaller body size (8.9–12.8 mm vs. 11–18.1 mm).</p><p>Distinguished from <italic><tp:taxon-name><tp:taxon-name-part taxon-name-part-type="genus" reg="Stumpffia">S.</tp:taxon-name-part> <tp:taxon-name-part taxon-name-part-type="species" reg="psologlossa">psologlossa</tp:taxon-name-part></tp:taxon-name></italic> (the type species of the genus <italic><tp:taxon-name><tp:taxon-name-part taxon-name-part-type="genus" reg="Stumpffia">Stumpffia</tp:taxon-name-part></tp:taxon-name></italic>) by manus with first finger not reduced in length (vs. slightly reduced), dorsum smooth (vs. tubercular), different colour pattern (absence of distinct dark brown patches on the back; absence of the brown bands along the flanks). Different from <italic><tp:taxon-name><tp:taxon-name-part taxon-name-part-type="genus" reg="Stumpffia">S.</tp:taxon-name-part> <tp:taxon-name-part taxon-name-part-type="species" reg="analamaina">analamaina</tp:taxon-name-part></tp:taxon-name></italic> by manus with first finger not reduced in length (vs. slightly reduced) and smaller relative hand length (<abbrev xmlns:xlink="http://www.w3.org/1999/xlink" xlink:title="hand length" id="ABBRID0EG3AI" xlink:type="simple">HAL</abbrev>/<abbrev xmlns:xlink="http://www.w3.org/1999/xlink" xlink:title="snout-vent length" id="ABBRID0EK3AI" xlink:type="simple">SVL</abbrev> 0.18–0.19 vs. <abbrev xmlns:xlink="http://www.w3.org/1999/xlink" xlink:title="hand length" id="ABBRID0EO3AI" xlink:type="simple">HAL</abbrev>/<abbrev xmlns:xlink="http://www.w3.org/1999/xlink" xlink:title="snout-vent length" id="ABBRID0ES3AI" xlink:type="simple">SVL</abbrev> 0.20–0.24). Distinguished from <italic><tp:taxon-name><tp:taxon-name-part taxon-name-part-type="genus" reg="Stumpffia">S.</tp:taxon-name-part> <tp:taxon-name-part taxon-name-part-type="species" reg="gimmeli">gimmeli</tp:taxon-name-part></tp:taxon-name></italic> by smaller size (<abbrev xmlns:xlink="http://www.w3.org/1999/xlink" xlink:title="snout-vent length" id="ABBRID0EB4AI" xlink:type="simple">SVL</abbrev> 8.9–12.8 mm vs. adult male <abbrev xmlns:xlink="http://www.w3.org/1999/xlink" xlink:title="snout-vent length" id="ABBRID0EF4AI" xlink:type="simple">SVL</abbrev> 14.5 mm), manus with first finger not reduced in length (vs. slightly reduced), pes with first toe slightly reduced in length (vs. first toe almost not reduced in length), terminal phalanges of fingers and toes without enlarged discs, smaller relative hand length (<abbrev xmlns:xlink="http://www.w3.org/1999/xlink" xlink:title="hand length" id="ABBRID0EJ4AI" xlink:type="simple">HAL</abbrev>/<abbrev xmlns:xlink="http://www.w3.org/1999/xlink" xlink:title="snout-vent length" id="ABBRID0EN4AI" xlink:type="simple">SVL</abbrev> 0.18–0.19 vs. <abbrev xmlns:xlink="http://www.w3.org/1999/xlink" xlink:title="hand length" id="ABBRID0ER4AI" xlink:type="simple">HAL</abbrev>/<abbrev xmlns:xlink="http://www.w3.org/1999/xlink" xlink:title="snout-vent length" id="ABBRID0EV4AI" xlink:type="simple">SVL</abbrev> 0.19–0.23), dorsum smooth (vs. tubercular), colour pattern (absence of yellow colour on the abdomen vs. presence). Differs from <italic><tp:taxon-name><tp:taxon-name-part taxon-name-part-type="genus" reg="Stumpffia">S.</tp:taxon-name-part> <tp:taxon-name-part taxon-name-part-type="species" reg="madagascariensis">madagascariensis</tp:taxon-name-part></tp:taxon-name></italic> by manus with first finger not reduced in length (vs. slightly reduced), pes with first toe slightly reduced in length (vs. first toe strongly reduced in length), not enlarged terminal phalanges of toes (vs. slightly enlarged), larger relative hand length (<abbrev xmlns:xlink="http://www.w3.org/1999/xlink" xlink:title="hand length" id="ABBRID0EE5AI" xlink:type="simple">HAL</abbrev>/<abbrev xmlns:xlink="http://www.w3.org/1999/xlink" xlink:title="snout-vent length" id="ABBRID0EI5AI" xlink:type="simple">SVL</abbrev> 0.18–0.19 vs. <abbrev xmlns:xlink="http://www.w3.org/1999/xlink" xlink:title="hand length" id="ABBRID0EM5AI" xlink:type="simple">HAL</abbrev>/<abbrev xmlns:xlink="http://www.w3.org/1999/xlink" xlink:title="snout-vent length" id="ABBRID0EQ5AI" xlink:type="simple">SVL</abbrev> 0.15–0.18), dorsum smooth (vs. tubercular), a different colour pattern (absence of sharp colour border between lighter dorsum and darker flanks vs. presence). Distinguished from <italic><tp:taxon-name><tp:taxon-name-part taxon-name-part-type="genus" reg="Stumpffia">S.</tp:taxon-name-part> <tp:taxon-name-part taxon-name-part-type="species" reg="pygmaea">pygmaea</tp:taxon-name-part></tp:taxon-name></italic> by the first finger not reduced in length (vs. slightly reduced) and a different colour pattern (presence of indistinct dorsal patter vs. absence; presence of darker blotches in the lateral portion vs. absence). Different from <italic><tp:taxon-name><tp:taxon-name-part taxon-name-part-type="genus" reg="Stumpffia">S.</tp:taxon-name-part> <tp:taxon-name-part taxon-name-part-type="species" reg="angeluci">angeluci</tp:taxon-name-part></tp:taxon-name></italic> by smaller size (<abbrev xmlns:xlink="http://www.w3.org/1999/xlink" xlink:title="snout-vent length" id="ABBRID0EK6AI" xlink:type="simple">SVL</abbrev> 8.9–12.8 mm vs. <abbrev xmlns:xlink="http://www.w3.org/1999/xlink" xlink:title="snout-vent length" id="ABBRID0EO6AI" xlink:type="simple">SVL</abbrev> 13.7–16.1 mm), terminal phalanges of toes without enlarged discs (vs. slightly enlarged discs), smaller relative hand length (<abbrev xmlns:xlink="http://www.w3.org/1999/xlink" xlink:title="hand length" id="ABBRID0ES6AI" xlink:type="simple">HAL</abbrev>/<abbrev xmlns:xlink="http://www.w3.org/1999/xlink" xlink:title="snout-vent length" id="ABBRID0EW6AI" xlink:type="simple">SVL</abbrev> 0.18–0.19 vs. <abbrev xmlns:xlink="http://www.w3.org/1999/xlink" xlink:title="hand length" id="ABBRID0E16AI" xlink:type="simple">HAL</abbrev>/<abbrev xmlns:xlink="http://www.w3.org/1999/xlink" xlink:title="snout-vent length" id="ABBRID0E56AI" xlink:type="simple">SVL</abbrev> 0.20–0.25), dorsum smooth (vs. slightly tubercular), colour (dorsal brownish vs. apricot; ventrally absence of yellow colour on the abdomen vs. presence). Distinguished from <italic><tp:taxon-name><tp:taxon-name-part taxon-name-part-type="genus" reg="Stumpffia">S.</tp:taxon-name-part> <tp:taxon-name-part taxon-name-part-type="species" reg="huwei">huwei</tp:taxon-name-part></tp:taxon-name></italic> by smaller size (<abbrev xmlns:xlink="http://www.w3.org/1999/xlink" xlink:title="snout-vent length" id="ABBRID0ENABI" xlink:type="simple">SVL</abbrev> 8.9–12.8 mm vs. <abbrev xmlns:xlink="http://www.w3.org/1999/xlink" xlink:title="snout-vent length" id="ABBRID0ERABI" xlink:type="simple">SVL</abbrev> 12.5–14.8), terminal phalanges of toes without enlarged discs (vs. slightly enlarged discs), colour (dorsally brownish vs. greyish to reddish brown; ventrally cream vs. yellowish) and colour pattern (presence of darker blotches in the lateral portion vs. absence). Differs from <italic><tp:taxon-name><tp:taxon-name-part taxon-name-part-type="genus" reg="Stumpffia">S.</tp:taxon-name-part> <tp:taxon-name-part taxon-name-part-type="species" reg="iharana">iharana</tp:taxon-name-part></tp:taxon-name></italic> by smaller size (<abbrev xmlns:xlink="http://www.w3.org/1999/xlink" xlink:title="snout-vent length" id="ABBRID0EABBI" xlink:type="simple">SVL</abbrev> 8.9–12.8 mm vs. <abbrev xmlns:xlink="http://www.w3.org/1999/xlink" xlink:title="snout-vent length" id="ABBRID0EEBBI" xlink:type="simple">SVL</abbrev> 14.0–15.5 mm), terminal phalanges of toes without enlarged discs (vs. slightly to moderately enlarged discs), dorsum smooth (vs. smooth with few scattered tubercles), colour (ventrally cream vs. yellowish) and colour pattern (presence of darker blotches in the lateral portion vs. absence). Distinguished from <italic><tp:taxon-name><tp:taxon-name-part taxon-name-part-type="genus" reg="Stumpffia">S.</tp:taxon-name-part> <tp:taxon-name-part taxon-name-part-type="species" reg="larinki">larinki</tp:taxon-name-part></tp:taxon-name></italic> by terminal phalanges of fingers and toes without enlarged discs (vs. slightly to moderately enlarged discs), smaller relative hand length (<abbrev xmlns:xlink="http://www.w3.org/1999/xlink" xlink:title="hand length" id="ABBRID0ETBBI" xlink:type="simple">HAL</abbrev>/<abbrev xmlns:xlink="http://www.w3.org/1999/xlink" xlink:title="snout-vent length" id="ABBRID0EXBBI" xlink:type="simple">SVL</abbrev> 0.18–0.19 vs. <abbrev xmlns:xlink="http://www.w3.org/1999/xlink" xlink:title="hand length" id="ABBRID0E2BBI" xlink:type="simple">HAL</abbrev>/<abbrev xmlns:xlink="http://www.w3.org/1999/xlink" xlink:title="snout-vent length" id="ABBRID0E6BBI" xlink:type="simple">SVL</abbrev> 0.22–0.24), colour (brownish vs. iridescent copper) and colour pattern (presence of darker blotches in the lateral portion vs. absence; ventrally uniform cream vs. presence of yellow blotches). Differs from <italic><tp:taxon-name><tp:taxon-name-part taxon-name-part-type="genus" reg="Stumpffia">S.</tp:taxon-name-part> <tp:taxon-name-part taxon-name-part-type="species" reg="maledicta">maledicta</tp:taxon-name-part></tp:taxon-name></italic> by smaller size (<abbrev xmlns:xlink="http://www.w3.org/1999/xlink" xlink:title="snout-vent length" id="ABBRID0EOCBI" xlink:type="simple">SVL</abbrev> 8.9–12.8 mm vs. <abbrev xmlns:xlink="http://www.w3.org/1999/xlink" xlink:title="snout-vent length" id="ABBRID0ESCBI" xlink:type="simple">SVL</abbrev> up to 16.8 mm), manus with first finger not reduced in length (vs. weakly reduced), pes with first toe slightly reduced in length (vs. distinctly reduced), terminal phalanges of toes without enlarged discs (vs. slightly enlarged discs), dorsum smooth (dorsum slightly to moderately tubercular), colour (ventrally cream vs. translucent lemon yellow) and colour pattern (indistinct pattern vs. uniform colour; presence of darker blotches in the lateral portion vs. absence). Distinguished from <italic><tp:taxon-name><tp:taxon-name-part taxon-name-part-type="genus" reg="Stumpffia">S.</tp:taxon-name-part> <tp:taxon-name-part taxon-name-part-type="species" reg="mamitika">mamitika</tp:taxon-name-part></tp:taxon-name></italic> by smaller size (<abbrev xmlns:xlink="http://www.w3.org/1999/xlink" xlink:title="snout-vent length" id="ABBRID0EBDBI" xlink:type="simple">SVL</abbrev> 8.9–12.8 mm vs. male <abbrev xmlns:xlink="http://www.w3.org/1999/xlink" xlink:title="snout-vent length" id="ABBRID0EFDBI" xlink:type="simple">SVL</abbrev> 12.7–15.0 mm), manus with first finger not reduced in length (vs. slightly reduced), terminal phalanges of toes without enlarged discs (vs. slightly enlarged discs), dorsum smooth (vs. smooth with few scattered tubercles or slightly tubercular), colour (dorsally brownish vs. russet). Distinguished from <italic><tp:taxon-name><tp:taxon-name-part taxon-name-part-type="genus" reg="Stumpffia">S.</tp:taxon-name-part> <tp:taxon-name-part taxon-name-part-type="species" reg="sorata">sorata</tp:taxon-name-part></tp:taxon-name></italic> by smaller size (<abbrev xmlns:xlink="http://www.w3.org/1999/xlink" xlink:title="snout-vent length" id="ABBRID0EUDBI" xlink:type="simple">SVL</abbrev> 8.9–12.8 mm vs. <abbrev xmlns:xlink="http://www.w3.org/1999/xlink" xlink:title="snout-vent length" id="ABBRID0EYDBI" xlink:type="simple">SVL</abbrev> 15.6–16 mm), manus with first finger not reduced in length (vs. slightly reduced), terminal phalanges of toes without enlarged discs (vs. slightly enlarged discs), dorsum smooth (vs. slightly to moderately granular), colour (dorsally brownish vs. taupe) and colour pattern (ventrally uniform cream vs. presence of yellow blotches). Different from <italic><tp:taxon-name><tp:taxon-name-part taxon-name-part-type="genus" reg="Stumpffia">S.</tp:taxon-name-part> <tp:taxon-name-part taxon-name-part-type="species" reg="yanniki">yanniki</tp:taxon-name-part></tp:taxon-name></italic> by manus with first finger not reduced in length (vs. moderately reduced), pes with first toe slightly reduced in length (vs. distinctly reduced); colour pattern (indistinct pattern vs. well-contrasted central dark teddy bear-shaped middorsal marking; presence of darker blotches in the lateral portion vs. absence).</p></tp:treatment-sec><tp:treatment-sec sec-type="description" id="SECID0EHEBI"><title>Description of the holotype</title><p><abbrev xmlns:xlink="http://www.w3.org/1999/xlink" content-type="institution" xlink:title="Zoologische Staatssammlung München, Munich, Germany" id="ABBRID0ENEBI" xlink:type="simple">ZSM</abbrev> 169/2019, female (Figs <xref ref-type="fig" rid="F1">1A</xref>, <xref ref-type="fig" rid="F3">3</xref>). Specimen in good state of preservation, third, fourth and fifth toes of the left foot removed as a tissue sample for DNA extraction. Body roundish; head wider than long, narrower than body; snout rounded in dorsal view, slightly pointed in lateral view; nostrils directed laterally, not protuberant, nearer to tip of snout than to eye; canthus rostralis straight; loreal region straight and slightly oblique; tympanum distinct, about 58% of eye diameter; supratympanic fold slightly visible; tongue broadening posteriorly, ending slightly pointy, attached anteriorly, not notched; maxillary teeth and vomerine teeth absent; choanae round. Forelimbs slender; subarticular tubercles single, distinct; outer metacarpal tubercle distinct, single, oval; palmar tubercle distinct, single, oval, smaller in size to outer metacarpal tubercle; inner metacarpal tubercle, slightly smaller than the other carpal tubercles; fingers without webbing; no fingers reduced; relative length of fingers 1 &lt; 4 &lt; 2 &lt; 3; finger tips not expanded into discs. Hind limbs slightly slender; tibio-tarsal articulation reach tympanum when adpressed forward along the body, <abbrev xmlns:xlink="http://www.w3.org/1999/xlink" xlink:title="tibia length" id="ABBRID0E1EBI" xlink:type="simple">TIBL</abbrev> 38% of <abbrev xmlns:xlink="http://www.w3.org/1999/xlink" xlink:title="snout-vent length" id="ABBRID0E5EBI" xlink:type="simple">SVL</abbrev>; lateral metatarsalia strongly connected; inner metatarsal tubercle distinct, small, and oval; outer metatarsal tubercle absent; no webbing between toes; toes not reduced; relative length of toes1 &lt; 2 &lt; 5 &lt; 3 &lt; 4; fifth toe distinctly shorter than third. Skin on dorsum smooth, without distinct dorsolateral folds; ventral skin smooth.</p></tp:treatment-sec><tp:treatment-sec sec-type="Colouration of the holotype" id="SECID0ECFBI"><title>Colouration of the holotype</title><p><abbrev xmlns:xlink="http://www.w3.org/1999/xlink" content-type="institution" xlink:title="Zoologische Staatssammlung München, Munich, Germany" id="ABBRID0EIFBI" xlink:type="simple">ZSM</abbrev> 169/2019, female (Fig. <xref ref-type="fig" rid="F3">3</xref>). After six years in 70% ethanol red-brownish colouration with indistinct darker markings. Two darker dots are visible over the anterior of the scapular region (above eye), forming the anterior ends of a faint X-like marking above the scapulae. Flanks with the same colour of the dorsum but with several small cream flecks. Four dark blotches are present in the lateral portion: first blotch on tympanum, two irregular blotches between arm and legs insertion, and a large, roundish blotch on the inguinal region. A darker blotch is present also in cloaca region. Nostril indistinctly surrounded by brown; lateral head same colour as dorsum. Abdomen and pectoral region cream, flecked with brownish spots, which become more abundant on chin and ventral surface of thigh; ventral shank uniform brown; sole of foot brown, lighter brown in correspondence to the subarticular tubercles; dorsal thigh brown as dorsum, with a defined darker brown crossband; dorsal shank brown, with a defined perpendicular darker brown crossband midway along its length, and in lateral view with several small cream flecks; posterodorsal surface of shank brown; dorsal foot brown with two slightly defined perpendicular darker brown crossbands dividing the foot in three segments of equal size; toes mottled brown. Arms dorsally light brown with darker (brownish) irregular flecks that become more abundant in the lower arm; hands speckled.</p></tp:treatment-sec><tp:treatment-sec sec-type="Colour in life" id="SECID0ERFBI"><title>Colour in life</title><p>of the holotype <abbrev xmlns:xlink="http://www.w3.org/1999/xlink" content-type="institution" xlink:title="Zoologische Staatssammlung München, Munich, Germany" id="ABBRID0EXFBI" xlink:type="simple">ZSM</abbrev> 169/2019, female (Fig. <xref ref-type="fig" rid="F1">1</xref>). Dorsum burnt umber with undefined dark brown markings (Fig. <xref ref-type="fig" rid="F1">1A</xref>). Slightly defined interocular bar, markings in suprascapular region forming a X-shaped marking, a weak anterior chevron from the inguinal region to the mid-back (Fig. <xref ref-type="fig" rid="F1">1A</xref>). Flank with multiple cream flecks that become increasingly cream ventrally. Cream flecks present also in lateral head. Four large ebony patches: one less distinct patch runs from the posterior margin of the eye, curving toward the anterior insertion of the arm over the tympanum, two posteriorly to the arm insertion (Fig. <xref ref-type="fig" rid="F1">1A</xref>) and one in the inguinal region (Fig. <xref ref-type="fig" rid="F1">1</xref>). One ebony spot in cloacal region (Fig. <xref ref-type="fig" rid="F1">1A</xref>). Dorsal forelimbs dark orange, with irregular brown markings, forearm brown with two brown crossbands (Fig. <xref ref-type="fig" rid="F1">1A</xref>). The fingers are mottled brown and cream (Fig. <xref ref-type="fig" rid="F1">1A</xref>). The dorsal legs are as the back, with one crossband at the mid-thigh and one on the mid-shank (Fig. <xref ref-type="fig" rid="F1">1A</xref>). Lower dorsal shank with several small cream flecks. The toes are mottled ebony and brown (Fig. <xref ref-type="fig" rid="F1">1A</xref>). Ventral skin colouration in life unknown. The iris of the holotype is copper reticulated with black, becoming metallic red close to the anterior and posterior corner of the pupil.</p></tp:treatment-sec><tp:treatment-sec sec-type="variation" id="SECID0EEHBI"><title>Variation.</title><p>Dorsum can be light brown (Fig. <xref ref-type="fig" rid="F1">1C, D</xref>) and have a dark cream vertebral line (Fig. <xref ref-type="fig" rid="F1">1B</xref>). Dorsal markings can be more irregular (Fig. <xref ref-type="fig" rid="F1">1B, D</xref>). Lateral cream flecks can be present also on tympanum (Fig. <xref ref-type="fig" rid="F1">1B</xref>). The lateral ebony spots can be less defined and be partially fused (cf. Fig. <xref ref-type="fig" rid="F1">1B–D</xref>). Toes are mottled ebony and brown and the fourth toe can have a white annulus before the terminal phalange (Fig. <xref ref-type="fig" rid="F1">1B</xref>).</p><p>For variation in measurements among specimens, see Table <xref ref-type="table" rid="T1">1</xref>. <abbrev xmlns:xlink="http://www.w3.org/1999/xlink" content-type="institution" xlink:title="Zoologische Staatssammlung München, Munich, Germany" id="ABBRID0EIIBI" xlink:type="simple">ZSM</abbrev> 168/2019 (<abbrev xmlns:xlink="http://www.w3.org/1999/xlink" xlink:title="collection of A. Crottini" id="ABBRID0ENIBI" xlink:type="simple">ACZCV</abbrev> 0966) and <abbrev xmlns:xlink="http://www.w3.org/1999/xlink" content-type="institution" xlink:title="Zoologische Staatssammlung München, Munich, Germany" id="ABBRID0ERIBI" xlink:type="simple">ZSM</abbrev> 166/2019 (<abbrev xmlns:xlink="http://www.w3.org/1999/xlink" xlink:title="collection of A. Crottini" id="ABBRID0EWIBI" xlink:type="simple">ACZCV</abbrev> 0939), too small to be measured for all measurements. All examined specimens agree strongly with the holotype (although they are distinctly smaller in size) in hand and feet morphology, in having a smooth or very slightly tubercular dorsum and on the presence of an ebony spot over the tympanum, in the inguinal region and in cloacal region. Colour and colour pattern is variable. The degree of visibility of hindlimb crossbands varies strongly, but they are present to some degree in all specimens.</p><p><abbrev xmlns:xlink="http://www.w3.org/1999/xlink" content-type="institution" xlink:title="Zoologische Staatssammlung München, Munich, Germany" id="ABBRID0E3IBI" xlink:type="simple">ZSM</abbrev> 167/2019 (<abbrev xmlns:xlink="http://www.w3.org/1999/xlink" xlink:title="collection of A. Crottini" id="ABBRID0EBJBI" xlink:type="simple">ACZCV</abbrev> 0968) (Fig. <xref ref-type="fig" rid="F1">1D</xref>) is grey on dorsum with a few dark brown markings, absence of the X-marking on suprascapular region, the two blotches between the arm and leg insertions are fused, colourations on arm, hand, legs and feet less dark and markings less distinct (crossbands only slightly distinct), tympanum distinct, ca. 50% of eye diameter; <abbrev xmlns:xlink="http://www.w3.org/1999/xlink" content-type="institution" xlink:title="Zoologische Staatssammlung München, Munich, Germany" id="ABBRID0EJJBI" xlink:type="simple">ZSM</abbrev> 168/2019 (<abbrev xmlns:xlink="http://www.w3.org/1999/xlink" xlink:title="collection of A. Crottini" id="ABBRID0EOJBI" xlink:type="simple">ACZCV</abbrev> 0966) (Fig. <xref ref-type="fig" rid="F1">1C</xref>) dorsally dark brownish, the two blotches between the arm and leg insertions are fused, abdomen, pectoral region and chin darker (with more brown flecks), tympanum distinct, approximately the same size of the eye; <abbrev xmlns:xlink="http://www.w3.org/1999/xlink" content-type="institution" xlink:title="Zoologische Staatssammlung München, Munich, Germany" id="ABBRID0EWJBI" xlink:type="simple">ZSM</abbrev> 166/2019 (<abbrev xmlns:xlink="http://www.w3.org/1999/xlink" xlink:title="collection of A. Crottini" id="ABBRID0E2JBI" xlink:type="simple">ACZCV</abbrev> 0939) (Fig. <xref ref-type="fig" rid="F1">1B</xref>) dorsally brown-greyish, with a greyish vertebral line, the two blotches between the arm and leg insertions are fused, abdomen, pectoral region and chin darker (with more brown flecks).</p></tp:treatment-sec><tp:treatment-sec sec-type="etymology" id="SECID0EDKBI"><title>Etymology.</title><p>The species name is a patronym in the genitive case, honouring Christoph Froschauer (ca. 1490 – April 1564). His family name means “the man from the floodplain full of frogs”. Froschauer was the first, and European wide renowned, printer in Zürich and he used to sign his books with a woodcut showing frogs under a tree in a landscape. He was notably known for printing Conrad Gessner’s encyclopaedic “<italic>Historia animalium</italic>” and the “Zürich Bible”, a complete translation into German of the Bible several years before Luther’s Bible appeared. Froschauer published works by Zwingli, Bullinger, Gessner, Erasmus von Rotterdam and Luther during his lifetime. His activity represents the nucleus of the Orell Füssli publishing house, which celebrated its 500<sup>th</sup> birthday on 9<sup>th</sup> November 2019, which is the date he was given citizenship in Zürich as a gift for his art.</p></tp:treatment-sec><tp:treatment-sec sec-type="distribution" id="SECID0EPKBI"><title>Distribution, conservation and proposed IUCN Red List status.</title><p>This species is known only from north-western Madagascar and apparently restricted to three forest blocks embedded in a matrix of highly degraded habitat: 1) Anketsakely (within Anabohazo Forest block), 2) Ankarafa Forest, and 3) Angorony Forest. The latter locality is assigned to this species based on the DNA sequences deposited in GenBank (accession numbers <ext-link xmlns:xlink="http://www.w3.org/1999/xlink" ext-link-type="gen" xlink:href="KC351357" xlink:type="simple">KC351357</ext-link> and <ext-link xmlns:xlink="http://www.w3.org/1999/xlink" ext-link-type="gen" xlink:href="KC351351" xlink:type="simple">KC351351</ext-link>) that correspond to specimens DRV6457 and DRV6451 (not examined by us). This forest fragment lays in close proximity to Sahamalaza Peninsula and it is ca. 30 km away from Anketsakely. The range encompasses elevations from 100–340 m above sea level. The suggested conservation status was assessed using the guidelines of the IUCN Red List (IUCN Standards and Petitions Subcommittee 2019). If suitable habitat is considered to be all areas of Ankarafa Forest, Anabohazo Forest (where Anketsakely lies; likely an over-estimate) and Angorony Forest, then the EOO (extent of occurrence) totals 246 km<sup>2</sup>. If plots with a scale of 2 km<sup>2</sup> are used to estimate AOO (area of occupancy), then this species occurs within 6 km<sup>2</sup> of habitat. Similar to the recently described <italic><tp:taxon-name><tp:taxon-name-part taxon-name-part-type="genus" reg="Boophis">Boophis</tp:taxon-name-part> <tp:taxon-name-part taxon-name-part-type="species" reg="ankarafensis">ankarafensis</tp:taxon-name-part></tp:taxon-name></italic> (<xref ref-type="bibr" rid="B31">Penny et al. 2014</xref>) and the other microendemic species of the Sahamalaza peninsula (e.g., <italic><tp:taxon-name><tp:taxon-name-part taxon-name-part-type="genus" reg="Cophyla">Cophyla</tp:taxon-name-part> <tp:taxon-name-part taxon-name-part-type="species" reg="berara">berara</tp:taxon-name-part></tp:taxon-name></italic>), this species is likely to be restricted to the typical transitional forest present in this area. Although two of these forest patches are now part of a UNESCO Biosphere Reserve (the Sahamalaza-Îles Radama Biosphere Reserve), forest border patrolling is lacking and forest is still under strong pressure from slash-and-burn activities and timber harvesting (<xref ref-type="bibr" rid="B32">Penny et al. 2016</xref>). Furthermore, the species’ apparent preference for intact forest is likely to limit gene flow between the three known populations. Thus, it is important to establish whether the distribution of this species occurs outside these areas. Habitat loss and fragmentation of these forest fragments is likely the greatest threat to this species’ survival, as indicated by the destruction of the nearby Analavory Forest in 2004 after a man-made fire. Given this on-going destruction of suitable habitat, population declines can be expected to continue unless some remedial action is taken. Thus the species should qualify as Critically Endangered under criterion B (B2ab (i, ii, iii, iv, v) of the IUCN Red List (IUCN Standards and Petitions Subcommittee 2019).</p></tp:treatment-sec><tp:treatment-sec sec-type="natural history" id="SECID0EDMBI"><title>Natural history.</title><p>In Anketsakely and Ankarafa this species has been found only in areas with relatively undisturbed forest. Active individuals were found during the day within the leaf-litter on the forest floor, where discreet calling males were also detected.</p></tp:treatment-sec><tp:treatment-sec sec-type="Call" id="SECID0EIMBI"><title>Call.</title><p>Unavailable for analysis. The call of this species is quite inconspicuous and very difficult to locate (G.M. Rosa pers. obs.).</p><fig id="F4" position="float" orientation="portrait"><object-id xmlns:xlink="http://www.w3.org/1999/xlink" content-type="doi" xlink:type="simple">10.3897/zookeys.933.47619.figure4</object-id><object-id xmlns:xlink="http://www.w3.org/1999/xlink" content-type="zenodo_dep_id" xlink:type="simple">3853605</object-id><object-id xmlns:xlink="http://www.w3.org/1999/xlink" content-type="arpha" xlink:type="simple">ACDC8A71-4FDE-56FC-A47C-4CF56961AB04</object-id><label>Figure 4.</label><caption><p>Haplotype network reconstruction (based on 323 bp, haplotypes inferred using the Phase algorithm); all available Rag-1 sequences for the nominal and candidate new species of Clade A of the genus <italic><tp:taxon-name><tp:taxon-name-part taxon-name-part-type="genus" reg="Stumpffia">Stumpffia</tp:taxon-name-part></tp:taxon-name></italic> (<italic>sensu</italic><xref ref-type="bibr" rid="B35">Rakotoarison et al. 2017</xref>) were used. Small dots represent unsampled or extinct haplotypes, whereas bars represent mutational steps. Overlapping Rag-1 fragment of <italic><tp:taxon-name><tp:taxon-name-part taxon-name-part-type="genus" reg="Stumpffia">Stumpffia</tp:taxon-name-part> <tp:taxon-name-part taxon-name-part-type="species" reg="megsoni">megsoni</tp:taxon-name-part></tp:taxon-name></italic>, <italic><tp:taxon-name><tp:taxon-name-part taxon-name-part-type="genus" reg="Stumpffia">S.</tp:taxon-name-part> <tp:taxon-name-part taxon-name-part-type="species" reg="sorata">sorata</tp:taxon-name-part></tp:taxon-name></italic> and <italic><tp:taxon-name><tp:taxon-name-part taxon-name-part-type="genus" reg="Stumpffia">S.</tp:taxon-name-part></tp:taxon-name></italic> sp. Ca07 were not available.</p></caption><graphic xmlns:xlink="http://www.w3.org/1999/xlink" xlink:href="zookeys-933-139-g004.jpg" position="float" orientation="portrait" xlink:type="simple" id="oo_411441.jpg"><uri content-type="original_file" xlink:type="simple">https://binary.pensoft.net/fig/411441</uri></graphic></fig></tp:treatment-sec><tp:treatment-sec><!--Section generated to contain objects referenced in tp:taxon-treatment.--><fig id="F1" position="float" orientation="portrait"><object-id xmlns:xlink="http://www.w3.org/1999/xlink" content-type="doi" xlink:type="simple">10.3897/zookeys.933.47619.figure1</object-id><object-id xmlns:xlink="http://www.w3.org/1999/xlink" content-type="zenodo_dep_id" xlink:type="simple">3853595</object-id><object-id xmlns:xlink="http://www.w3.org/1999/xlink" content-type="arpha" xlink:type="simple">3DB2D254-D7B0-58D6-BC85-F0A1C836776F</object-id><label>Figure 1.</label><caption><p>Life colouration of <italic><tp:taxon-name><tp:taxon-name-part taxon-name-part-type="genus" reg="Stumpffia">Stumpffia</tp:taxon-name-part> <tp:taxon-name-part taxon-name-part-type="species" reg="froschaueri">froschaueri</tp:taxon-name-part></tp:taxon-name></italic> sp. nov. <bold>A</bold> dorsolateral view of holotype <abbrev xmlns:xlink="http://www.w3.org/1999/xlink" content-type="institution" xlink:title="Zoologische Staatssammlung München, Munich, Germany" id="ABBRID0E1LAC" xlink:type="simple">ZSM</abbrev> 169/2019 (<abbrev xmlns:xlink="http://www.w3.org/1999/xlink" xlink:title="collection of A. Crottini" id="ABBRID0E6LAC" xlink:type="simple">ACZCV</abbrev> 0940) from Anketsakely (Anabohazo Forest) <bold>B</bold> dorsolateral view of paratype <abbrev xmlns:xlink="http://www.w3.org/1999/xlink" content-type="institution" xlink:title="Zoologische Staatssammlung München, Munich, Germany" id="ABBRID0EFMAC" xlink:type="simple">ZSM</abbrev> 166/2019 (<abbrev xmlns:xlink="http://www.w3.org/1999/xlink" xlink:title="collection of A. Crottini" id="ABBRID0EKMAC" xlink:type="simple">ACZCV</abbrev> 0939) from Ankarafa Forest <bold>C</bold> dorsolateral view of paratype <abbrev xmlns:xlink="http://www.w3.org/1999/xlink" content-type="institution" xlink:title="Zoologische Staatssammlung München, Munich, Germany" id="ABBRID0EQMAC" xlink:type="simple">ZSM</abbrev> 168/2019 (<abbrev xmlns:xlink="http://www.w3.org/1999/xlink" xlink:title="collection of A. Crottini" id="ABBRID0EVMAC" xlink:type="simple">ACZCV</abbrev> 0966) from Ankarafa Forest <bold>D</bold> dorsolateral view of paratype <abbrev xmlns:xlink="http://www.w3.org/1999/xlink" content-type="institution" xlink:title="Zoologische Staatssammlung München, Munich, Germany" id="ABBRID0E2MAC" xlink:type="simple">ZSM</abbrev> 167/2019 (<abbrev xmlns:xlink="http://www.w3.org/1999/xlink" xlink:title="collection of A. Crottini" id="ABBRID0EANAC" xlink:type="simple">ACZCV</abbrev> 0968) from Ankarafa Forest. Pictures by Gonçalo M. Rosa</p></caption><graphic xmlns:xlink="http://www.w3.org/1999/xlink" xlink:href="zookeys-933-139-g001.jpg" position="float" orientation="portrait" xlink:type="simple" id="oo_411438.jpg"><uri content-type="original_file" xlink:type="simple">https://binary.pensoft.net/fig/411438</uri></graphic></fig><table-wrap id="T1" position="float" orientation="portrait"><label>Table 1.</label><caption><p>Morphometric measurements (in mm) and Institutional Catalogue number of the specimens of <italic><tp:taxon-name><tp:taxon-name-part taxon-name-part-type="genus" reg="Stumpffia">Stumpffia</tp:taxon-name-part> <tp:taxon-name-part taxon-name-part-type="species" reg="froschaueri">froschaueri</tp:taxon-name-part></tp:taxon-name></italic> sp. nov. For abbreviations of variables, see methods. Key: F, female; na, not available.</p></caption><table id="TID0EHCAI" rules="all"><tbody><tr><th rowspan="1" colspan="1">Species</th><th rowspan="1" colspan="1">Locality</th><th rowspan="1" colspan="1">Catalogue number</th><th rowspan="1" colspan="1">Sex</th><th rowspan="1" colspan="1">
                  <abbrev xmlns:xlink="http://www.w3.org/1999/xlink" xlink:title="snout-vent length" id="ABBRID0EXBAE" xlink:type="simple">SVL</abbrev>
                </th><th rowspan="1" colspan="1">
                  <abbrev xmlns:xlink="http://www.w3.org/1999/xlink" xlink:title="head width at widest point" id="ABBRID0E6BAE" xlink:type="simple">HW</abbrev>
                </th><th rowspan="1" colspan="1">
                  <abbrev xmlns:xlink="http://www.w3.org/1999/xlink" xlink:title="head length" id="ABBRID0EHCAE" xlink:type="simple">HL</abbrev>
                </th><th rowspan="1" colspan="1">
                  <abbrev xmlns:xlink="http://www.w3.org/1999/xlink" xlink:title="horizontal tympanum diameter" id="ABBRID0EPCAE" xlink:type="simple">TD</abbrev>
                </th><th rowspan="1" colspan="1">
                  <abbrev xmlns:xlink="http://www.w3.org/1999/xlink" xlink:title="horizontal eye diameter" id="ABBRID0EXCAE" xlink:type="simple">ED</abbrev>
                </th><th rowspan="1" colspan="1">
                  <abbrev xmlns:xlink="http://www.w3.org/1999/xlink" xlink:title="eye-nostril distance" id="ABBRID0E6CAE" xlink:type="simple">END</abbrev>
                </th><th rowspan="1" colspan="1">
                  <abbrev xmlns:xlink="http://www.w3.org/1999/xlink" xlink:title="nostril-snout tip distance" id="ABBRID0EHDAE" xlink:type="simple">NSD</abbrev>
                </th><th rowspan="1" colspan="1">
                  <abbrev xmlns:xlink="http://www.w3.org/1999/xlink" xlink:title="nostril-nostril distance" id="ABBRID0EPDAE" xlink:type="simple">NND</abbrev>
                </th><th rowspan="1" colspan="1">
                  <abbrev xmlns:xlink="http://www.w3.org/1999/xlink" xlink:title="hand length" id="ABBRID0EXDAE" xlink:type="simple">HAL</abbrev>
                </th><th rowspan="1" colspan="1">
                  <abbrev xmlns:xlink="http://www.w3.org/1999/xlink" xlink:title="forelimb length" id="ABBRID0E6DAE" xlink:type="simple">FORL</abbrev>
                </th><th rowspan="1" colspan="1">
                  <abbrev xmlns:xlink="http://www.w3.org/1999/xlink" xlink:title="hindlimb length" id="ABBRID0EHEAE" xlink:type="simple">HIL</abbrev>
                </th><th rowspan="1" colspan="1">
                  <abbrev xmlns:xlink="http://www.w3.org/1999/xlink" xlink:title="foot and tarsus length" id="ABBRID0EPEAE" xlink:type="simple">FOTL</abbrev>
                </th><th rowspan="1" colspan="1">
                  <abbrev xmlns:xlink="http://www.w3.org/1999/xlink" xlink:title="foot length" id="ABBRID0EXEAE" xlink:type="simple">FOL</abbrev>
                </th></tr><tr><td rowspan="2" colspan="1">
                  <italic><tp:taxon-name><tp:taxon-name-part taxon-name-part-type="genus" reg="Stumpffia">Stumpffia</tp:taxon-name-part> <tp:taxon-name-part taxon-name-part-type="species" reg="froschaueri">froschaueri</tp:taxon-name-part></tp:taxon-name></italic>
                </td><td rowspan="2" colspan="1">Sahamalaza, Anabohazo Forest, Anketsakely</td><td rowspan="1" colspan="1"><abbrev xmlns:xlink="http://www.w3.org/1999/xlink" content-type="institution" xlink:title="Zoologische Staatssammlung München, Munich, Germany" id="ABBRID0ESFAE" xlink:type="simple">ZSM</abbrev> 169/2019</td><td rowspan="2" colspan="1">F</td><td rowspan="2" colspan="1">12.8</td><td rowspan="2" colspan="1">4</td><td rowspan="2" colspan="1">3.2</td><td rowspan="2" colspan="1">1.1</td><td rowspan="2" colspan="1">1.9</td><td rowspan="2" colspan="1">0.7</td><td rowspan="2" colspan="1">1.3</td><td rowspan="2" colspan="1">1.5</td><td rowspan="2" colspan="1">2.4</td><td rowspan="2" colspan="1">5.9</td><td rowspan="2" colspan="1">17.6</td><td rowspan="2" colspan="1">7.6</td><td rowspan="2" colspan="1">4.9</td></tr><tr><td rowspan="1" colspan="1">(<abbrev xmlns:xlink="http://www.w3.org/1999/xlink" xlink:title="collection of A. Crottini" id="ABBRID0EGHAE" xlink:type="simple">ACZCV</abbrev> 0940)</td></tr><tr><td rowspan="2" colspan="1">
                  <italic><tp:taxon-name><tp:taxon-name-part taxon-name-part-type="genus" reg="Stumpffia">Stumpffia</tp:taxon-name-part> <tp:taxon-name-part taxon-name-part-type="species" reg="froschaueri">froschaueri</tp:taxon-name-part></tp:taxon-name></italic>
                </td><td rowspan="2" colspan="1">Sahamalaza, Ankarafa Forest</td><td rowspan="1" colspan="1"><abbrev xmlns:xlink="http://www.w3.org/1999/xlink" content-type="institution" xlink:title="Zoologische Staatssammlung München, Munich, Germany" id="ABBRID0EBIAE" xlink:type="simple">ZSM</abbrev> 167/2019</td><td rowspan="2" colspan="1">Undetermined</td><td rowspan="2" colspan="1">8.9</td><td rowspan="2" colspan="1">3.4</td><td rowspan="2" colspan="1">2.6</td><td rowspan="2" colspan="1">0.9</td><td rowspan="2" colspan="1">1.8</td><td rowspan="2" colspan="1">0.7</td><td rowspan="2" colspan="1">0.8</td><td rowspan="2" colspan="1">1.3</td><td rowspan="2" colspan="1">1.6</td><td rowspan="2" colspan="1">4.7</td><td rowspan="2" colspan="1">12.4</td><td rowspan="2" colspan="1">6.1</td><td rowspan="2" colspan="1">3.9</td></tr><tr><td rowspan="1" colspan="1">(<abbrev xmlns:xlink="http://www.w3.org/1999/xlink" xlink:title="collection of A. Crottini" id="ABBRID0EVJAE" xlink:type="simple">ACZCV</abbrev> 0968)</td></tr><tr><td rowspan="2" colspan="1">
                  <italic><tp:taxon-name><tp:taxon-name-part taxon-name-part-type="genus" reg="Stumpffia">Stumpffia</tp:taxon-name-part> <tp:taxon-name-part taxon-name-part-type="species" reg="froschaueri">froschaueri</tp:taxon-name-part></tp:taxon-name></italic>
                </td><td rowspan="2" colspan="1">Sahamalaza, Ankarafa Forest</td><td rowspan="1" colspan="1"><abbrev xmlns:xlink="http://www.w3.org/1999/xlink" content-type="institution" xlink:title="Zoologische Staatssammlung München, Munich, Germany" id="ABBRID0EQKAE" xlink:type="simple">ZSM</abbrev> 168/2019</td><td rowspan="2" colspan="1">Undetermined</td><td rowspan="2" colspan="1">7.6</td><td rowspan="2" colspan="1">2.9</td><td rowspan="2" colspan="1">2.1</td><td rowspan="2" colspan="1">na</td><td rowspan="2" colspan="1">1.1</td><td rowspan="2" colspan="1">na</td><td rowspan="2" colspan="1">na</td><td rowspan="2" colspan="1">na</td><td rowspan="2" colspan="1">1.3</td><td rowspan="2" colspan="1">4.1</td><td rowspan="2" colspan="1">9.6</td><td rowspan="2" colspan="1">5</td><td rowspan="2" colspan="1">3.7</td></tr><tr><td rowspan="1" colspan="1">(<abbrev xmlns:xlink="http://www.w3.org/1999/xlink" xlink:title="collection of A. Crottini" id="ABBRID0EEMAE" xlink:type="simple">ACZCV</abbrev> 0966)</td></tr><tr><td rowspan="2" colspan="1">
                  <italic><tp:taxon-name><tp:taxon-name-part taxon-name-part-type="genus" reg="Stumpffia">Stumpffia</tp:taxon-name-part> <tp:taxon-name-part taxon-name-part-type="species" reg="froschaueri">froschaueri</tp:taxon-name-part></tp:taxon-name></italic>
                </td><td rowspan="2" colspan="1">Sahamalaza, Ankarafa Forest</td><td rowspan="1" colspan="1"><abbrev xmlns:xlink="http://www.w3.org/1999/xlink" content-type="institution" xlink:title="Zoologische Staatssammlung München, Munich, Germany" id="ABBRID0E6MAE" xlink:type="simple">ZSM</abbrev> 166/2019</td><td rowspan="2" colspan="1">Undetermined</td><td rowspan="2" colspan="1">7.8</td><td rowspan="2" colspan="1">2.7</td><td rowspan="2" colspan="1">1.8</td><td rowspan="2" colspan="1">na</td><td rowspan="2" colspan="1">1.4</td><td rowspan="2" colspan="1">na</td><td rowspan="2" colspan="1">na</td><td rowspan="2" colspan="1">na</td><td rowspan="2" colspan="1">1.2</td><td rowspan="2" colspan="1">4.5</td><td rowspan="2" colspan="1">10.9</td><td rowspan="2" colspan="1">4.7</td><td rowspan="2" colspan="1">2.8</td></tr><tr><td rowspan="1" colspan="1">(<abbrev xmlns:xlink="http://www.w3.org/1999/xlink" xlink:title="collection of A. Crottini" id="ABBRID0ETOAE" xlink:type="simple">ACZCV</abbrev> 0939)</td></tr></tbody></table></table-wrap></tp:treatment-sec><ref-list><ref id="B32"><mixed-citation xmlns:xlink="http://www.w3.org/1999/xlink" xlink:type="simple"><person-group><name name-style="western"><surname>Penny</surname><given-names>SG</given-names></name><name name-style="western"><surname>Andreone</surname><given-names>F</given-names></name><name name-style="western"><surname>Crottini</surname><given-names>A</given-names></name><name name-style="western"><surname>Holderied</surname><given-names>MW</given-names></name><name name-style="western"><surname>Rosa</surname><given-names>GM</given-names></name><name name-style="western"><surname>Schwitzer</surname><given-names>C</given-names></name></person-group> (<year>2016</year>) <source>The amphibians of the Sahamalaza Peninsula, northwest Madagascar – actions for their conservation.</source><publisher-name>Bristol</publisher-name>, <publisher-loc>United Kingdom, Bristol Zoological Society</publisher-loc>, <size units="page">34 pp</size>.</mixed-citation></ref><ref id="B33"><mixed-citation xmlns:xlink="http://www.w3.org/1999/xlink" xlink:type="simple"><person-group><name name-style="western"><surname>Penny</surname><given-names>SG</given-names></name><name name-style="western"><surname>Crottini</surname><given-names>A</given-names></name><name name-style="western"><surname>Andreone</surname><given-names>F</given-names></name><name name-style="western"><surname>Bellati</surname><given-names>A</given-names></name><name name-style="western"><surname>Rakotozafy</surname><given-names>LMS</given-names></name><name name-style="western"><surname>Holderied</surname><given-names>MW</given-names></name><name name-style="western"><surname>Schwitzer</surname><given-names>C</given-names></name><name name-style="western"><surname>Rosa</surname><given-names>GM</given-names></name></person-group> (<year>2017</year>) <article-title>Combining old and new evidence to increase the known biodiversity value of the Sahamalaza Peninsula, Northwest Madagascar.</article-title><source>Contribution to Zoology</source><volume>86</volume>(<issue>4</issue>): <fpage>273</fpage>–<lpage>296</lpage>. <ext-link xlink:type="simple" ext-link-type="doi" xlink:href="10.1163/18759866-08604002">https://doi.org/10.1163/18759866-08604002</ext-link></mixed-citation></ref><ref id="B23"><mixed-citation xmlns:xlink="http://www.w3.org/1999/xlink" xlink:type="simple"><person-group><name name-style="western"><surname>Klages</surname><given-names>J</given-names></name><name name-style="western"><surname>Glaw</surname><given-names>F</given-names></name><name name-style="western"><surname>Köhler</surname><given-names>J</given-names></name><name name-style="western"><surname>Müller</surname><given-names>J</given-names></name><name name-style="western"><surname>Hipsley</surname><given-names>CA</given-names></name><name name-style="western"><surname>Vences</surname><given-names>M</given-names></name></person-group> (<year>2013</year>) <article-title>Molecular, morphological and osteological differentiation of a new species of microhylid frog of the genus <italic><tp:taxon-name><tp:taxon-name-part taxon-name-part-type="genus">Stumpffia</tp:taxon-name-part></tp:taxon-name></italic> from northwestern Madagascar.</article-title><source>Zootaxa</source><volume>3717</volume>: <fpage>280</fpage>–<lpage>300</lpage>. <ext-link xlink:type="simple" ext-link-type="doi" xlink:href="10.10.11646/zootaxa.3717.2.8">https://doi.org/10.10.11646/zootaxa.3717.2.8</ext-link></mixed-citation></ref><ref id="B35"><mixed-citation xmlns:xlink="http://www.w3.org/1999/xlink" xlink:type="simple"><person-group><name name-style="western"><surname>Rakotoarison</surname><given-names>A</given-names></name><name name-style="western"><surname>Scherz</surname><given-names>MD</given-names></name><name name-style="western"><surname>Glaw</surname><given-names>F</given-names></name><name name-style="western"><surname>Köhler</surname><given-names>J</given-names></name><name name-style="western"><surname>Andreone</surname><given-names>F</given-names></name><name name-style="western"><surname>Franzen</surname><given-names>M</given-names></name><name name-style="western"><surname>Glos</surname><given-names>J</given-names></name><name name-style="western"><surname>Hawlitschek</surname><given-names>O</given-names></name><name name-style="western"><surname>Jono</surname><given-names>T</given-names></name><name name-style="western"><surname>Mori</surname><given-names>A</given-names></name><name name-style="western"><surname>Ndriantsoa</surname><given-names>SH</given-names></name><name name-style="western"><surname>Raminosoa</surname><given-names>N</given-names></name><name name-style="western"><surname>Riemann</surname><given-names>JC</given-names></name><name name-style="western"><surname>Rödel</surname><given-names>M-O</given-names></name><name name-style="western"><surname>Rosa</surname><given-names>GM</given-names></name><name name-style="western"><surname>Vieites</surname><given-names>DR</given-names></name><name name-style="western"><surname>Crottini</surname><given-names>A</given-names></name><name name-style="western"><surname>Vences</surname><given-names>M</given-names></name></person-group> (<year>2017</year>) <article-title>Describing the smaller majority: integrative taxonomy reveals twenty-six new species of tiny microhylid frogs (genus <italic><tp:taxon-name><tp:taxon-name-part taxon-name-part-type="genus">Stumpffia</tp:taxon-name-part></tp:taxon-name></italic>) from Madagascar.</article-title><source>Vertebrate Zoology</source><volume>67</volume>(<issue>3</issue>): <fpage>271</fpage>–<lpage>398</lpage>.<ext-link xlink:type="simple" ext-link-type="uri" xlink:href="http://www.senckenberg.de/vertebrate-zoology">www.senckenberg.de/vertebrate-zoology</ext-link> [on 13.xi.2017]</mixed-citation></ref><ref id="B31"><mixed-citation xmlns:xlink="http://www.w3.org/1999/xlink" xlink:type="simple"><person-group><name name-style="western"><surname>Penny</surname><given-names>SG</given-names></name><name name-style="western"><surname>Andreone</surname><given-names>F</given-names></name><name name-style="western"><surname>Crottini</surname><given-names>A</given-names></name><name name-style="western"><surname>Holderied</surname><given-names>MW</given-names></name><name name-style="western"><surname>Rakotozafy</surname><given-names>LMS</given-names></name><name name-style="western"><surname>Schwitzer</surname><given-names>C</given-names></name><name name-style="western"><surname>Rosa</surname><given-names>GM</given-names></name></person-group> (<year>2014</year>) <article-title>A new species of the <italic><tp:taxon-name><tp:taxon-name-part taxon-name-part-type="genus">Boophis</tp:taxon-name-part> <tp:taxon-name-part taxon-name-part-type="species">rappiodes</tp:taxon-name-part></tp:taxon-name></italic> group (<tp:taxon-name><tp:taxon-name-part taxon-name-part-type="order">Anura</tp:taxon-name-part></tp:taxon-name>, <tp:taxon-name><tp:taxon-name-part taxon-name-part-type="family">Mantellidae</tp:taxon-name-part></tp:taxon-name>) from the Sahamalaza Peninsula, Northwest Madagascar, with acoustic monitoring of its nocturnal calling activity.</article-title><source>ZooKeys</source><volume>435</volume>: <fpage>111</fpage>–<lpage>132</lpage>. <ext-link xlink:type="simple" ext-link-type="doi" xlink:href="10.3897/zookeys.435.7383">https://doi.org/10.3897/zookeys.435.7383</ext-link></mixed-citation></ref></ref-list></tp:taxon-treatment>
