# Supplementary material for: A new stump-toed frog from the transitional forests of NW Madagascar (Anura, Microhylidae, Cophylinae, Stumpffia)
Source: Zookeys. 2020 May 18;933:139–64. doi: 10.3897/zookeys.933.47619 (PMC7285848; doi:10.3897/zookeys.933.47619)
Supplement: Supplementary material 1 — Table S1 [file zookeys-933-139-s001.xlsx]

## Sheet: SupplementaryTable1
ID	Genus	Species	Locality	Code_16S_3	Code_16S_5	Code_RAG1
R_BT0422	Stumpffia	davidattenboroughi	Betampona	MT103419	MT103411	_
ACZC5036	Stumpffia	froschaueri	Ankarafa	MG189469	MT103412	MT090641
ACZC5037	Stumpffia	froschaueri	Ankarafa	MG189470	MT103413	MT090640
ACZC5038	Stumpffia	froschaueri	Ankarafa	MG189471	MT103414	MT090642
ACZC5085	Stumpffia	froschaueri	Anketsakely	MG189472	MT103415	MT090643
DRV 6457	Stumpffia	froschaueri	Angorony fragment near Maromandia	_	_	MF768114
FGZC 1601	Stumpffia	staffordi	Montagne des Francais	_	_	KC351275
ZSM 1667/2008 (FGZC 1674)	Stumpffia	staffordi	Montagne des Francais	FJ559319	GU989212	KC351309
ZSM 1668/2008 (FGZC 1612)	Stumpffia	be	Ankarana	FJ559318	GU989211	_
ZSM 1664/2008 (FGZC 1643)	Stumpffia	be	Ankarana	_	_	MF768109
ZSM 1663/2008 (FGZC 1951)	Stumpffia	megsoni	Ampombofofo	FJ559316	GU989213	_
ZSM 2195/2007 (FGZC 1293)	Stumpffia	hara	Nosy Hara	FJ559317	GU989210	KC351307
FGZC 1294	Stumpffia	hara	Nosy Hara	_	_	KC351271
FGZC 1295	Stumpffia	hara	Nosy Hara	_	_	KC351272
ZSM 2196/2007 (FGZC 1296)	Stumpffia	hara	Nosy Hara	_	_	KC351273
ZCMV 12160	Stumpffia	analamaina	Ankarafantsika	KU937813	MF768157	MF768087
KUZA 059	Stumpffia	analamaina	Ankarafantsika NP	_	_	MF768086
ZCMV 11424	Stumpffia	analamaina	27 km NE Antsohihy	_	_	KC351314
ZCMV 11425	Stumpffia	analamaina	27 km NE Antsohihy	_	_	KC351315
ZCMV 11426	Stumpffia	analamaina	27 km NE Antsohihy	_	_	KC351316
ZCMV 11431	Stumpffia	analamaina	27 km NE Antsohihy	_	_	KC351317
ZCMV 12601	Stumpffia	yanniki	southwest of Bealanana	KU937806	KC351459	KC351319
DRV 6412	Stumpffia	yanniki	southwest of Bealanana	_	_	KC351249
DRV 6413	Stumpffia	yanniki	southwest of Bealanana	_	_	KC351250
ZCMV 12599	Stumpffia	yanniki	southwest of Bealanana	_	_	KC351318
MRSN A2653	Stumpffia	sp. Ca29	Tsaratanana	AY594119	AY594081	_
DRV 6103	Stumpffia	sp. Ca29	Tsaratanana Antevialam-bazaha	_	_	KC351247
ZCMV 12387	Stumpffia	sp. Ca29	Tsaratanana Antevialam-bazaha	_	_	KC351209
MV 2001-F21	Stumpffia	pygmaea	Nosy Be	EU341065	EU341065	KC351238
MRSN A2595 (ACZC6999)	Stumpffia	pygmaea	Nosy Be	MT103416	_	_
ACZC 1561	Stumpffia	pygmaea	Nosy Be	_	_	KC351243
FG/MV 2000-B45	Stumpffia	pygmaea	Nosy Be	_	_	KC351236
FG/MV 2000-C12	Stumpffia	pygmaea	Nosy Be	_	_	KC351241
FG/MV 2000-C8	Stumpffia	pygmaea	Nosy Be	_	_	KC351237
FG/MV 2001-G24	Stumpffia	pygmaea	Nosy Be	_	_	KC351312
ZSM 2108/2007 (FGZC 1103)	Stumpffia	sp. Ca25	Montagne des Francais	FJ559320	GU989208	KC351308
FGZC 1104	Stumpffia	sp. Ca25	Montagne des Francais	_	_	KC351267
ZSM 2109/2007 (FGZC 1105)	Stumpffia	sp. Ca25	Montagne des Francais	_	_	KC351268
FG/MV 2001-G54	Stumpffia	psologlossa	Benavony	EU341066	EU341066	_
MRSN A2594 (ACZC6998)	Stumpffia	psologlossa	Nosy Be	MT103417	_	_
ACZC 1364	Stumpffia	psologlossa	Nosy Be	_	_	KC351244
ACZC 1517	Stumpffia	psologlossa	Nosy Be	_	_	KC351245
FG/MV 2000-B50	Stumpffia	psologlossa	Nosy Be	_	_	KC351230
FG/MV 2000-C10	Stumpffia	psologlossa	Nosy Sakatia	_	_	KC351231
FG/MV 2001-F42	Stumpffia	psologlossa	Nosy Be	_	_	KC351235
RJS 135	Stumpffia	psologlossa	Nosy Be	_	_	KC351229
ZSM 1669/2008 (FGZC 1620)	Stumpffia	larincki	Ankarana	FJ559321	GU989206	MF768111
FG/MV 2002-593	Stumpffia	larincki	Ankarana	_	_	KC351194
ZSM 779/2003 (FG/MV 2002-594)	Stumpffia	larincki	Ankarana	_	_	KC351195
FG/MV 2002-595	Stumpffia	larincki	Ankarana	_	_	KC351196
ZSM 861/2003 (FG/MV 2002-834)	Stumpffia	larincki	Ankarana	_	_	KC351202
AMNH A181904 (RAX 10283)	Stumpffia	sp. aff. Ca7	Andapa	KM509206	_	_
AMNH A167359	Stumpffia	iharana	Vohemar (Bezavona)	DQ283411	DQ283411	_
FGZC 3893	Stumpffia	iharana	Sorata Andrafainkona	_	_	MF768104
FGZC 3895	Stumpffia	iharana	Sorata Andrafainkona	_	_	MF768116
FG/MV 2001-G6	Stumpffia	gimmeli	Benavony	KM509201	KC351412	KC351223
FG/MV 2001-F57	Stumpffia	gimmeli	Antsirasira	_	_	KC351242
FG/MV 2002-2218	Stumpffia	gimmeli	Manongarivo	_	_	KC351234
FG/MV 2002-2219	Stumpffia	gimmeli	Manongarivo	_	_	KC351228
FG/MV 2002-712	Stumpffia	gimmeli	Manongarivo	_	_	KC351257
FG/MV 2002-713	Stumpffia	gimmeli	Manongarivo	_	_	KC351258
FG/MV 2002-714	Stumpffia	gimmeli	Manongarivo	_	_	KC351259
FG/MV 2002-717	Stumpffia	gimmeli	Manongarivo	_	_	KC351260
FG/MV 2002-718	Stumpffia	gimmeli	Manongarivo	_	_	KC351261
FG/MV 2002-719	Stumpffia	gimmeli	Manongarivo	_	_	KC351262
ZSM 833/2003 (FG/MV 2002-784)	Stumpffia	gimmeli	Manongarivo	_	_	KC351264
FG/MV 2002-818	Stumpffia	gimmeli	Manongarivo	_	_	KC351226
DRV 6450	Stumpffia	gimmeli	Angorony	_	_	KC351251
DRV 6475	Stumpffia	gimmeli	Maromiandra	_	_	KC351224
DRV 6476	Stumpffia	gimmeli	Maromiandra	_	_	KC351232
DRV 6481	Stumpffia	gimmeli	Maromiandra	_	_	KC351225
ZCMV 13538	Stumpffia	gimmeli	Ambanja	_	_	MF768088
ZCMV 13550	Stumpffia	gimmeli	Antsirasira	_	_	MF768089
ZCMV 13552	Stumpffia	gimmeli	Antsirasira	_	_	MF768090
ZCMV 12185	Stumpffia	madagascariensis	Montagne d'Ambre	_	MF768204	_
FGZC 1034	Stumpffia	madagascariensis	Montagne d'Ambre	_	_	KC351265
FGZC 1242	Stumpffia	madagascariensis	Montagne d'Ambre	_	_	KC351269
FGZC 1396	Stumpffia	madagascariensis	Montagne d'Ambre	_	_	KC351274
ZSM 201/2004 (FGZC 389)	Stumpffia	madagascariensis	Montagne d'Ambre	_	_	KC351283
ZSM 202/2004 (FGZC 390)	Stumpffia	madagascariensis	Montagne d'Ambre	_	_	KC351284
ZCMV 3996	Stumpffia	huwei	Gite d´etape	MT103418	_	_
FG/MV 2002-920	Stumpffia	huwei	Montagne d'Ambre	_	_	MF768099
ZCMV 13514	Stumpffia	huwei	Mt Ambre	_	_	MF768117
ZCMV 13515	Stumpffia	huwei	Mt Ambre	_	_	MF768100
ZSM 375/2005 (FGZC 2725)	Stumpffia	mamitika	Andrakata-Andapa	EU341074	EU341074	KC351276
ZSM 862/2003 (FG/MV 2002-838)	Stumpffia	mamitika	Mahamasina	_	_	KC351263
ZCMV 13524	Stumpffia	mamitika	Ankarana	_	_	MF768105
ZCMV 13528	Stumpffia	mamitika	Vohemar	_	_	MF768106
ZCMV 13529	Stumpffia	mamitika	Vohemar	_	_	MF768107
ZCMV 13531	Stumpffia	mamitika	Vohemar	_	_	MF768108
FGZC 1243	Stumpffia	maledicta	Montagne d'Ambre	KU937805	GU989227	MF768113
ZSM 2079/2007 (FGZC 1049)	Stumpffia	maledicta	Montagne des Francais	_	_	KC351266
ZSM 2169/2007 (FGZC 1244)	Stumpffia	maledicta	Montagne d'Ambre	_	_	KC351270
ZCMV 13504	Stumpffia	maledicta	Montagne d'Ambre	_	_	MF768095
ZSM 1671/2008 (FGZC 1901)	Stumpffia	angeluci	Montagne des Francais	FJ559322	GU989207	_
FGZC 435	Stumpffia	angeluci	Montagne d'Ambre	_	_	KC351300
FGZC 436	Stumpffia	angeluci	Montagne d'Ambre	_	_	KC351301
ZSM 301/2004 (FGZC 581)	Stumpffia	angeluci	Montagne des Francais	_	_	KC351302
FGZC 582	Stumpffia	angeluci	Montagne des Francais	_	_	KC351303
ZSM 302/2004 (FGZC 583)	Stumpffia	angeluci	Montagne des Francais	_	_	KC351304
ZSM 223/2004 (FGZC 433)	Stumpffia	angeluci	Montagne d'Ambre	_	_	KC351298
ZSM 224/2004 (FGZC 434)	Stumpffia	angeluci	Montagne d'Ambre	_	_	KC351299
ZSM 303/2004 (FGZC 586)	Stumpffia	angeluci	Montagne des Francais	_	_	MF768112
FGZC 4915	Stumpffia	angeluci	Foret d'Ambre	_	_	MF768093
FGZC 585	Stumpffia	angeluci	Montagne des Francais	_	_	MF768094
ZSM 219/2004 (FGZC 428)	Stumpffia	angeluci	Montagne d'Ambre	_	_	MF768092
DRV 6487	Stumpffia	sp. Ca30	Angorony fragment near Maromandia	KC351349	_	KC351233
DRV 6455	Stumpffia	sp. Ca30	Angorony fragment near Maromandia	_	_	KC351252
DRV 6458	Stumpffia	sp. Ca30	Angorony fragment near Maromandia	_	_	KC351253
DRV 6459	Stumpffia	sp. Ca30	Angorony fragment near Maromandia	_	_	KC351254
FGZC 3617	Stumpffia	sorata	Sorata	MF768218	_	_
